# Supplementary material for: Somatic mutations and CRISPR/Cas9 library screening integrated analysis identifies cervical cancer drug‐resistant pathways
Source: Clin Transl Med. 2021 Dec 15;11(12):e632. doi: 10.1002/ctm2.632 (PMC8673421; doi:10.1002/ctm2.632)
Supplement: Supplementary file 3 — Supporting Information [file CTM2-11-e632-s002.xlsx]

## Sheet: Table S1
Table S1. Significant CNV events.
Unique name	Cytoband	CNV type	Sample count	GISTIC.qvalue	Wide peak boundaries
DP_40:22q11.23	22q11.23	deletion	55	1.4477e-41	chr22:24346353-24385965
AP_5:3q29	3q29	amplification	79	2.6946e-34	chr3:195505202-195515781
DP_19:11q11	11q11	deletion	43	2.0099e-24	chr11:55340259-56229986
AP_2:3q26.31	3q26.31	amplification	83	2.3722e-20	chr3:170184774-172836390
AP_3:3q28	3q28	amplification	82	1.7533e-18	chr3:189509482-189627318
AP_4:3q29	3q29	amplification	77	6.961e-18	chr3:195308830-195456606
DP_35:20p13	20p13	deletion	33	1.9552e-16	chr20:1474019-1617274
AP_12:11q22.2	11q22.2	amplification	21	1.6873e-15	chr11:102648983-102954141
DP_21:11q24.1	11q24.1	deletion	62	1.1867e-13	chr11:122025559-123396707
AP_7:5p15.33	5p15.33	amplification	56	3.3243e-13	chr5:750251-771554
DP_41:22q13.1	22q13.1	deletion	36	5.411e-13	chr22:39263742-39360668
DP_20:11q14.3	11q14.3	deletion	43	1.8916e-12	chr11:89595816-89819491
DP_15:9q12	9q12	deletion	17	4.5218e-12	chr9:44114467-66499409
DP_5:4p16.1	4p16.1	deletion	64	2.054e-11	chr4:8952059-9245839
DP_14:8p23.1	8p23.1	deletion	42	4.6877e-11	chr8:7344037-7680801
DP_4:3p21.31	3p21.31	deletion	59	5.6877e-11	chr3:48827955-48965159
DP_3:2q37.3	2q37.3	deletion	49	4.6166e-10	chr2:241739851-242078268
DP_8:5q13.2	5q13.2	deletion	38	9.2305e-10	chr5:68875608-70516070
DP_11:7p22.1	7p22.1	deletion	31	1.0618e-09	chr7:6786795-7118757
AP_13:12q13.3	12q13.3	amplification	28	6.5872e-09	chr12:57109602-57123194
DP_13:8p23.1	8p23.1	deletion	48	6.6068e-09	chr8:6836760-7177367
DP_2:2q35	2q35	deletion	51	2.5314e-08	chr2:218940741-220306212
DP_18:11p11.2	11p11.2	deletion	48	9.7488e-08	chr11:47649242-47800730
DP_22:12p13.31	12p13.31	deletion	34	1.1474e-07	chr12:7807501-8075679
AP_14:13q33.1	13q33.1	amplification	53	1.3232e-07	chr13:103383346-103401919
DP_30:17p13.3	17p13.3	deletion	54	4.988e-07	chr17:962214-1748004
DP_32:17q21.31	17q21.31	deletion	33	1.7478e-06	chr17:44075705-44782084
AP_9:9p24.1	9p24.1	amplification	36	2.9534e-06	chr9:4743795-6330268
AP_15:14q11.2	14q11.2	amplification	34	8.957e-06	chr14:20146807-20406580
DP_33:19p13.3	19p13.3	deletion	60	1.4781e-05	chr19:3531545-4910801
DP_25:14q24.3	14q24.3	deletion	25	3.7625e-05	chr14:73578772-74407778
DP_38:21q22.3	21q22.3	deletion	50	5.1428e-05	chr21:47676392-47832759
DP_17:11p15.5	11p15.5	deletion	41	8.308e-05	chr11:1095635-1502170
DP_9:6q15	6q15	deletion	48	0.00019563	chr6:89388004-90641569
AP_10:11p15.5	11p15.5	amplification	18	0.00020545	chr11:1263640-1274043
DP_10:6q25.1	6q25.1	deletion	52	0.0010312	chr6:149732706-150264611
DP_26:14q32.33	14q32.33	deletion	25	0.0017499	chr14:106138521-107349540
AP_18:19p13.2	19p13.2	amplification	39	0.0017649	chr19:9005044-9084976
DP_39:22q11.21	22q11.21	deletion	54	0.0021173	chr22:18656711-18894190
DP_1:2p11.2	2p11.2	deletion	29	0.002268	chr2:87019730-87928649
DP_27:15q11.2	15q11.2	deletion	27	0.0032091	chr15:1-22156763
AP_8:5q31.3	5q31.3	amplification	32	0.0036683	chr5:140221663-140244427
DP_6:4p14	4p14	deletion	69	0.0054429	chr4:39460140-40762518
DP_37:20q13.33	20q13.33	deletion	16	0.0072102	chr20:61847329-62055397
DP_29:16q23.1	16q23.1	deletion	26	0.012035	chr16:74340082-74485330
AP_19:19q13.31	19q13.31	amplification	32	0.012696	chr19:43570697-43709040
DP_36:20q11.23	20q11.23	deletion	29	0.014967	chr20:35312762-35812511
AP_16:14q32.33	14q32.33	amplification	28	0.019002	chr14:106053842-106188719
DP_12:7q36.1	7q36.1	deletion	29	0.019489	chr7:143632313-159138663
AP_1:2p11.2	2p11.2	amplification	26	0.019623	chr2:89952909-90461165
DP_34:19q13.31	19q13.31	deletion	36	0.019894	chr19:43568698-43857764
DP_23:12q13.13	12q13.13	deletion	31	0.022982	chr12:50503014-51819405
DP_31:17q12	17q12	deletion	30	0.022982	chr17:34539748-34756000
AP_11:11q13.1	11q13.1	amplification	20	0.044219	chr11:65211825-65294076
DP_7:4q28.2	4q28.2	deletion	47	0.045694	chr4:128819518-129192560
DP_16:10q11.22	10q11.22	deletion	28	0.051156	chr10:47669208-48235816
DP_24:13q14.3	13q14.3	deletion	33	0.061216	chr13:35886312-66878270
AP_17:16q22.1	16q22.1	amplification	25	0.064842	chr16:70101916-70219837
DP_28:16p11.2	16p11.2	deletion	39	0.06494	chr16:31767069-47116615
AP_6:4q13.2	4q13.2	amplification	24	0.08009	chr4:70079809-70256921
