# Supplementary material for: Somatic mutations and CRISPR/Cas9 library screening integrated analysis identifies cervical cancer drug‐resistant pathways
Source: Clin Transl Med. 2021 Dec 15;11(12):e632. doi: 10.1002/ctm2.632 (PMC8673421; doi:10.1002/ctm2.632)
Supplement: Supplementary file 4 — Supporting Information [file CTM2-11-e632-s007.xlsx]

## Sheet: Table S2
Table S2. Significantly different CNVs between drug-resistant and drug-sensitive patients’ groups.
Unique name	Cytoband	CNV type	Fisher.pvalue	OR	Wide peak boundaries	Genes in wide peak
AP_2:3q26.31	3q26.31	amplification	0.047	2.18	chr3:170184774-172836390	hsa-mir-569, ECT2, GHSR, PLD1, SLC2A2, TNFSF10, TNIK, EIF5A2, NCEH1, SLC7A14, FNDC3B, SPATA16, RPL22L1, TMEM212, MIR569
AP_5:3q29	3q29	amplification	0.032	2.25	chr3:195505202-195515781	MUC4
DP_5:4p16.1	4p16.1	deletion	0.012	2.58	chr4:8952059-9245839	USP17
DP_13:8p23.1	8p23.1	deletion	0.0096	2.62	chr8:6836760-7177367	DEFA1, DEFA3, DEFA5, DEFT1P, LOC349196, FAM90A13, FAM90A5, FAM90A14, DEFA1B, FAM90A20, DEFT1P2
AP_13:12q13.3	12q13.3	amplification	0.00067	4.59	chr12:57109602-57123194	NACA
AP_15:14q11.2	14q11.2	amplification	0.022	2.66	chr14:20146807-20406580	OR4K5, OR11H2, OR4K1, OR4N2, OR4K2, OR4Q3, OR4M1
AP_19:19q13.31	19q13.31	amplification	0.021	2.64	chr19:43570697-43709040	PSG2, PSG4, PSG5
DP_39:22q11.21	22q11.21	deletion	0.0018	3.25	chr22:18656711-18894190	GGT3P
