# Supplementary material for: Somatic mutations and CRISPR/Cas9 library screening integrated analysis identifies cervical cancer drug‐resistant pathways
Source: Clin Transl Med. 2021 Dec 15;11(12):e632. doi: 10.1002/ctm2.632 (PMC8673421; doi:10.1002/ctm2.632)
Supplement: Supplementary file 5 — Supporting Information [file CTM2-11-e632-s001.xlsx]

## Sheet: Table S3
Table S3. Driver genes in cervical cancer cohort.
Gene	MutSigCV.pvalue	MutSigCV.qvalue	oncodriveCLUST.pvalue	oncodriveCLUST.fdr
ACPP			1.46011e-08	1.60612e-07
AKAP12			4.34877e-06	2.87019e-05
AKT1			3.06575e-05	0.000112411
BAP1	0	0
BRCA1			0.00014556	0.000480347
BTNL3			1.46011e-08	1.60612e-07
CASP8	0	0
CDC27			0.0445655	0.0865094
CDH17			0.00143162	0.00363411
EP300	8.5626e-06	0.0230725
FBXW10			4.34877e-06	2.87019e-05
FBXW7	1.49917e-07	0.000471288	0.0445655	0.0865094
MAPK1			0.00677019	0.0159583
OR2L3			1.46011e-08	1.60612e-07
OR52M1			1.00354e-05	5.51945e-05
PARP4			3.06575e-05	0.000112411
PIK3CA	8.08702e-10	3.81343e-06	0.000581969	0.00174591
STK11			0.0445655	0.0865094
TEKT4			3.06575e-05	0.000112411
TTN	4.66092e-08	0.000175828
UBR4			0.000913495	0.00251211
