# Supplementary material for: Somatic mutations and CRISPR/Cas9 library screening integrated analysis identifies cervical cancer drug‐resistant pathways
Source: Clin Transl Med. 2021 Dec 15;11(12):e632. doi: 10.1002/ctm2.632 (PMC8673421; doi:10.1002/ctm2.632)
Supplement: Supplementary file 6 — Supporting Information [file CTM2-11-e632-s003.xlsx]

## Sheet: Table S4
Table S4. Genes with mutation frequency significantly higher in drug-resistant patients’ group.
Gene	Drug-resistant.count	Drug-sensitive.count	Mutation frequency	Fisher.pvalue	OR
SYNE1	8	3	0.0814815	0.017	5.52
PLXNB2	6	1	0.0518519	0.0082	12.07
LTBP1	5	0	0.037037	0.005	Inf
CFTR	4	0	0.0296296	0.015	Inf
KL	4	0	0.0296296	0.015	Inf
LPP	4	0	0.0296296	0.015	Inf
PCDHA6	4	0	0.0296296	0.015	Inf
SAMD9L	4	0	0.0296296	0.015	Inf
TENM4	4	0	0.0296296	0.015	Inf
ZBTB7B	4	0	0.0296296	0.015	Inf
ADAM32	3	0	0.0222222	0.043	Inf
ATP11B	3	0	0.0222222	0.043	Inf
C7orf26	3	0	0.0222222	0.043	Inf
CASP2	3	0	0.0222222	0.043	Inf
CLEC16A	3	0	0.0222222	0.043	Inf
CPAMD8	3	0	0.0222222	0.043	Inf
CTAGE9	3	0	0.0222222	0.043	Inf
DNA2	3	0	0.0222222	0.043	Inf
DNAJC13	3	0	0.0222222	0.043	Inf
FAM69C	3	0	0.0222222	0.043	Inf
FLII	3	0	0.0222222	0.043	Inf
HEATR3	3	0	0.0222222	0.043	Inf
HECTD4	3	0	0.0222222	0.043	Inf
KIAA1328	3	0	0.0222222	0.043	Inf
KNTC1	3	0	0.0222222	0.043	Inf
MAP3K1	3	0	0.0222222	0.043	Inf
MARS	3	0	0.0222222	0.043	Inf
MBOAT7	3	0	0.0222222	0.043	Inf
MYO18A	3	0	0.0222222	0.043	Inf
POLR3A	3	0	0.0222222	0.043	Inf
PRR12	3	0	0.0222222	0.043	Inf
PTPRM	3	0	0.0222222	0.043	Inf
SAMD9	3	0	0.0222222	0.043	Inf
SHKBP1	3	0	0.0222222	0.043	Inf
SLCO1A2	3	0	0.0222222	0.043	Inf
TUT1	3	0	0.0222222	0.043	Inf
