# Supplementary material for: Somatic mutations and CRISPR/Cas9 library screening integrated analysis identifies cervical cancer drug‐resistant pathways
Source: Clin Transl Med. 2021 Dec 15;11(12):e632. doi: 10.1002/ctm2.632 (PMC8673421; doi:10.1002/ctm2.632)
Supplement: Supplementary file 7 — Supporting Information [file CTM2-11-e632-s004.xlsx]

## Sheet: Table S5
Table S5. Significantly enriched GO biological processes in genes with high CRISPR screening resistant signal.
GO ID	Description	Gene ratio	Background ratio	p value	p.adjust	q value	Gene ID
GO:0042254	ribosome biogenesis	0.082	0.016	0.00041	0.25	0.23	NUP88/RPLP0/CEBPZ/EMG1/TRMT112/DDX56/DDX54
GO:0006403	RNA localization	0.071	0.012	0.00064	0.25	0.23	ATM/CCT6A/NUP88/SRSF1/UPF2/CPSF3
GO:0070475	rRNA base methylation	0.024	0.001	0.0011	0.25	0.23	EMG1/TRMT112
GO:0098869	cellular oxidant detoxification	0.047	0.005	0.0012	0.25	0.23	GPX3/GSTA1/FBLN5/NNT
GO:0150065	regulation of deacetylase activity	0.024	0.001	0.0013	0.25	0.23	CAMK2D/FNTA
GO:0048291	isotype switching to IgG isotypes	0.024	0.001	0.0015	0.25	0.23	HSPD1/IL27RA
GO:0090399	replicative senescence	0.024	0.001	0.0015	0.25	0.23	ATM/CDKN1A
GO:0006406	mRNA export from nucleus	0.047	0.006	0.0017	0.25	0.23	NUP88/SRSF1/UPF2/CPSF3
GO:0071427	mRNA-containing ribonucleoprotein complex export from nucleus	0.047	0.006	0.0017	0.25	0.23	NUP88/SRSF1/UPF2/CPSF3
GO:1990748	cellular detoxification	0.047	0.006	0.0017	0.25	0.23	GPX3/GSTA1/FBLN5/NNT
GO:0051236	establishment of RNA localization	0.059	0.01	0.002	0.25	0.23	ATM/NUP88/SRSF1/UPF2/CPSF3
GO:1903543	positive regulation of exosomal secretion	0.024	0.001	0.0021	0.25	0.23	TSG101/SMPD3
GO:1903541	regulation of exosomal secretion	0.024	0.001	0.0024	0.25	0.23	TSG101/SMPD3
GO:0071426	ribonucleoprotein complex export from nucleus	0.047	0.007	0.0027	0.25	0.23	NUP88/SRSF1/UPF2/CPSF3
GO:0071166	ribonucleoprotein complex localization	0.047	0.007	0.0028	0.25	0.23	NUP88/SRSF1/UPF2/CPSF3
GO:0002562	somatic diversification of immune receptors via germline recombination within a single locus	0.035	0.003	0.0028	0.25	0.23	ATM/HSPD1/IL27RA
GO:0016444	somatic cell DNA recombination	0.035	0.003	0.0028	0.25	0.23	ATM/HSPD1/IL27RA
GO:0098754	detoxification	0.047	0.007	0.003	0.25	0.23	GPX3/GSTA1/FBLN5/NNT
GO:0032026	response to magnesium ion	0.024	0.001	0.0033	0.25	0.23	CNGA3/SMPD3
GO:0051131	chaperone-mediated protein complex assembly	0.024	0.001	0.0033	0.25	0.23	HSPD1/PTGES3L
GO:1990182	exosomal secretion	0.024	0.001	0.0033	0.25	0.23	TSG101/SMPD3
GO:0006405	RNA export from nucleus	0.047	0.007	0.0034	0.25	0.23	NUP88/SRSF1/UPF2/CPSF3
GO:0034605	cellular response to heat	0.047	0.007	0.0035	0.25	0.23	ATM/CAMK2D/CDKN1A/NUP88
GO:0007095	mitotic G2 DNA damage checkpoint	0.024	0.001	0.0037	0.25	0.23	ATM/FOXN3
GO:0097734	extracellular exosome biogenesis	0.024	0.001	0.0037	0.25	0.23	TSG101/SMPD3
GO:0071479	cellular response to ionizing radiation	0.035	0.004	0.0042	0.25	0.23	ATM/CDKN1A/GRB2
GO:0006379	mRNA cleavage	0.024	0.001	0.0045	0.25	0.23	ZNRD1/CPSF3
GO:0140112	extracellular vesicle biogenesis	0.024	0.001	0.0045	0.25	0.23	TSG101/SMPD3
GO:0006913	nucleocytoplasmic transport	0.071	0.018	0.0048	0.25	0.23	CDKN1A/NUP88/SRSF1/PHB2/UPF2/CPSF3
GO:0002200	somatic diversification of immune receptors	0.035	0.004	0.0049	0.25	0.23	ATM/HSPD1/IL27RA
GO:0051303	establishment of chromosome localization	0.035	0.004	0.0049	0.25	0.23	ATM/ACTR2/KIF2C
GO:0060294	cilium movement involved in cell motility	0.024	0.001	0.0049	0.25	0.23	GAS8/CFAP46
GO:0051169	nuclear transport	0.071	0.019	0.005	0.25	0.23	CDKN1A/NUP88/SRSF1/PHB2/UPF2/CPSF3
GO:0050000	chromosome localization	0.035	0.004	0.005	0.25	0.23	ATM/ACTR2/KIF2C
GO:0009266	response to temperature stimulus	0.059	0.013	0.005	0.25	0.23	ATM/CAMK2D/CDKN1A/HSPD1/NUP88
GO:0051028	mRNA transport	0.047	0.008	0.005	0.25	0.23	NUP88/SRSF1/UPF2/CPSF3
GO:0090501	RNA phosphodiester bond hydrolysis	0.047	0.008	0.005	0.25	0.23	ENDOU/ZNRD1/CPSF3/RNASE13
GO:0097237	cellular response to toxic substance	0.059	0.013	0.005	0.25	0.23	GPX3/GSTA1/FBLN5/NNT/SMPD3
GO:1900034	regulation of cellular response to heat	0.035	0.004	0.006	0.25	0.23	ATM/CAMK2D/NUP88
GO:0008334	histone mRNA metabolic process	0.024	0.001	0.006	0.25	0.23	ATM/CPSF3
GO:0001510	RNA methylation	0.035	0.004	0.006	0.26	0.24	EMG1/FTSJ1/TRMT112
GO:0009451	RNA modification	0.047	0.009	0.007	0.27	0.25	EMG1/FTSJ1/TRMT112/KTI12
GO:0031167	rRNA methylation	0.024	0.001	0.007	0.27	0.25	EMG1/TRMT112
GO:0006400	tRNA modification	0.035	0.005	0.007	0.28	0.26	FTSJ1/TRMT112/KTI12
GO:0085029	extracellular matrix assembly	0.024	0.001	0.007	0.28	0.26	FBLN5/SMPD3
GO:0045921	positive regulation of exocytosis	0.035	0.005	0.008	0.29	0.27	CNR1/TSG101/SMPD3
GO:0034470	ncRNA processing	0.071	0.021	0.008	0.29	0.27	EMG1/FTSJ1/TRMT112/DDX56/DDX54/KTI12
GO:0044818	mitotic G2/M transition checkpoint	0.024	0.002	0.008	0.29	0.27	ATM/FOXN3
GO:0071480	cellular response to gamma radiation	0.024	0.002	0.008	0.29	0.27	ATM/CDKN1A
GO:0009408	response to heat	0.047	0.009	0.009	0.29	0.27	ATM/CAMK2D/CDKN1A/NUP88
GO:0010165	response to X-ray	0.024	0.002	0.009	0.29	0.27	ATM/CDKN1A
GO:0031572	G2 DNA damage checkpoint	0.024	0.002	0.009	0.29	0.27	ATM/FOXN3
GO:0050821	protein stabilization	0.047	0.01	0.009	0.29	0.27	CCT6A/CDKN1A/HSPD1/PHB2
GO:0006611	protein export from nucleus	0.047	0.01	0.009	0.29	0.27	NUP88/SRSF1/UPF2/CPSF3
GO:0031503	protein-containing complex localization	0.059	0.015	0.009	0.29	0.27	ATM/NUP88/SRSF1/UPF2/CPSF3
GO:0042744	hydrogen peroxide catabolic process	0.024	0.002	0.009	0.29	0.27	GPX3/NNT
GO:0042100	B cell proliferation	0.035	0.005	0.009	0.29	0.27	ATM/CDKN1A/HSPD1
GO:0072593	reactive oxygen species metabolic process	0.059	0.015	0.01	0.29	0.27	CDKN1A/GPX3/GRB2/FBLN5/NNT
GO:0044773	mitotic DNA damage checkpoint	0.035	0.005	0.01	0.3	0.27	ATM/CDKN1A/FOXN3
GO:0032212	positive regulation of telomere maintenance via telomerase	0.024	0.002	0.01	0.3	0.28	ATM/CCT6A
GO:0002181	cytoplasmic translation	0.035	0.005	0.011	0.3	0.28	RPLP0/FTSJ1/EIF3K
GO:0006310	DNA recombination	0.059	0.016	0.011	0.3	0.28	ATM/HSPD1/MCM3/IL27RA/ACTR2
GO:0071478	cellular response to radiation	0.047	0.01	0.011	0.3	0.28	ATM/CDKN1A/FNTA/GRB2
GO:2000379	positive regulation of reactive oxygen species metabolic process	0.035	0.005	0.011	0.3	0.28	CDKN1A/GRB2/NNT
GO:0000154	rRNA modification	0.024	0.002	0.012	0.3	0.28	EMG1/TRMT112
GO:0006399	tRNA metabolic process	0.047	0.01	0.012	0.3	0.28	GATB/FTSJ1/TRMT112/KTI12
GO:0050657	nucleic acid transport	0.047	0.01	0.012	0.3	0.28	NUP88/SRSF1/UPF2/CPSF3
GO:0050658	RNA transport	0.047	0.01	0.012	0.3	0.28	NUP88/SRSF1/UPF2/CPSF3
GO:0051168	nuclear export	0.047	0.01	0.012	0.3	0.28	NUP88/SRSF1/UPF2/CPSF3
GO:2000377	regulation of reactive oxygen species metabolic process	0.047	0.01	0.012	0.3	0.28	CDKN1A/GRB2/FBLN5/NNT
GO:1904358	positive regulation of telomere maintenance via telomere lengthening	0.024	0.002	0.012	0.3	0.28	ATM/CCT6A
GO:0071897	DNA biosynthetic process	0.047	0.01	0.012	0.3	0.28	ATM/CCT6A/CDKN1A/SMPD3
GO:0044774	mitotic DNA integrity checkpoint	0.035	0.006	0.013	0.3	0.28	ATM/CDKN1A/FOXN3
GO:0017038	protein import	0.047	0.011	0.013	0.3	0.28	CDKN1A/HSPD1/NUP88/PHB2
GO:2000278	regulation of DNA biosynthetic process	0.035	0.006	0.013	0.3	0.28	ATM/CCT6A/CDKN1A
GO:0001539	cilium or flagellum-dependent cell motility	0.024	0.002	0.014	0.3	0.28	GAS8/CFAP46
GO:0030488	tRNA methylation	0.024	0.002	0.014	0.3	0.28	FTSJ1/TRMT112
GO:0060285	cilium-dependent cell motility	0.024	0.002	0.014	0.3	0.28	GAS8/CFAP46
GO:0042113	B cell activation	0.059	0.017	0.014	0.3	0.28	ATM/CDKN1A/HSPD1/AKAP17A/IL27RA
GO:1903829	positive regulation of cellular protein localization	0.059	0.017	0.016	0.36	0.33	CCT6A/GAS8/TSG101/BAP1/MIEF2
GO:0006364	rRNA processing	0.047	0.011	0.017	0.36	0.33	EMG1/TRMT112/DDX56/DDX54
GO:0048285	organelle fission	0.071	0.024	0.017	0.36	0.33	ATM/ACTR2/KIF2C/PHB2/SMPD3/MIEF2
GO:0090311	regulation of protein deacetylation	0.024	0.002	0.017	0.36	0.34	CAMK2D/FNTA
GO:0002204	somatic recombination of immunoglobulin genes involved in immune response	0.024	0.003	0.019	0.39	0.36	HSPD1/IL27RA
GO:0002208	somatic diversification of immunoglobulins involved in immune response	0.024	0.003	0.019	0.39	0.36	HSPD1/IL27RA
GO:0035722	interleukin-12-mediated signaling pathway	0.024	0.003	0.019	0.39	0.36	RPLP0/SNRPA1
GO:0045190	isotype switching	0.024	0.003	0.019	0.39	0.36	HSPD1/IL27RA
GO:0006457	protein folding	0.047	0.012	0.02	0.39	0.36	CCT6A/HSPD1/EMC2/PTGES3L
GO:0007528	neuromuscular junction development	0.024	0.003	0.02	0.39	0.36	CACNB4/FNTA
GO:0042059	negative regulation of epidermal growth factor receptor signaling pathway	0.024	0.003	0.02	0.39	0.36	GRB2/TSG101
GO:0071349	cellular response to interleukin-12	0.024	0.003	0.021	0.39	0.36	RPLP0/SNRPA1
GO:0008033	tRNA processing	0.035	0.007	0.022	0.39	0.36	FTSJ1/TRMT112/KTI12
GO:0070671	response to interleukin-12	0.024	0.003	0.022	0.39	0.36	RPLP0/SNRPA1
GO:0032206	positive regulation of telomere maintenance	0.024	0.003	0.023	0.39	0.36	ATM/CCT6A
GO:0042770	signal transduction in response to DNA damage	0.035	0.007	0.023	0.39	0.36	ATM/CDKN1A/GRB2
GO:0000724	double-strand break repair via homologous recombination	0.035	0.007	0.023	0.39	0.36	ATM/MCM3/ACTR2
GO:0016447	somatic recombination of immunoglobulin gene segments	0.024	0.003	0.023	0.39	0.36	HSPD1/IL27RA
GO:0000725	recombinational repair	0.035	0.007	0.024	0.39	0.36	ATM/MCM3/ACTR2
GO:0045840	positive regulation of mitotic nuclear division	0.024	0.003	0.024	0.39	0.36	PHB2/SMPD3
GO:1901185	negative regulation of ERBB signaling pathway	0.024	0.003	0.024	0.39	0.36	GRB2/TSG101
GO:0015931	nucleobase-containing compound transport	0.047	0.013	0.024	0.39	0.36	NUP88/SRSF1/UPF2/CPSF3
GO:0032210	regulation of telomere maintenance via telomerase	0.024	0.003	0.025	0.39	0.36	ATM/CCT6A
GO:0043030	regulation of macrophage activation	0.024	0.003	0.026	0.39	0.36	ATM/HSPD1
GO:0098900	regulation of action potential	0.024	0.003	0.026	0.39	0.36	CAMK2D/CNR1
GO:0000086	G2/M transition of mitotic cell cycle	0.047	0.013	0.026	0.39	0.36	ATM/CDKN1A/FOXN3/PPME1
GO:0002381	immunoglobulin production involved in immunoglobulin mediated immune response	0.024	0.003	0.027	0.39	0.36	HSPD1/IL27RA
GO:0006977	DNA damage response, signal transduction by p53 class mediator resulting in cell cycle arrest	0.024	0.003	0.027	0.39	0.36	ATM/CDKN1A
GO:0010332	response to gamma radiation	0.024	0.003	0.027	0.39	0.36	ATM/CDKN1A
GO:0038094	Fc-gamma receptor signaling pathway	0.035	0.008	0.027	0.39	0.36	GRB2/ACTR2/CLEC4D
GO:0045666	positive regulation of neuron differentiation	0.059	0.02	0.027	0.39	0.36	ALK/CNR1/ACTR2/DDX56/BEND6
GO:0006606	protein import into nucleus	0.035	0.008	0.028	0.39	0.36	CDKN1A/NUP88/PHB2
GO:0042743	hydrogen peroxide metabolic process	0.024	0.003	0.028	0.39	0.36	GPX3/NNT
GO:0072431	signal transduction involved in mitotic G1 DNA damage checkpoint	0.024	0.003	0.028	0.39	0.36	ATM/CDKN1A
GO:0075733	intracellular transport of virus	0.024	0.003	0.028	0.39	0.36	NUP88/TSG101
GO:1902400	intracellular signal transduction involved in G1 DNA damage checkpoint	0.024	0.003	0.028	0.39	0.36	ATM/CDKN1A
GO:0016072	rRNA metabolic process	0.047	0.014	0.028	0.39	0.36	EMG1/TRMT112/DDX56/DDX54
GO:0000077	DNA damage checkpoint	0.035	0.008	0.029	0.39	0.36	ATM/CDKN1A/FOXN3
GO:0017001	antibiotic catabolic process	0.024	0.003	0.029	0.39	0.36	GPX3/NNT
GO:0030520	intracellular estrogen receptor signaling pathway	0.024	0.003	0.029	0.39	0.36	PHB2/DDX54
GO:0010212	response to ionizing radiation	0.035	0.008	0.03	0.39	0.36	ATM/CDKN1A/GRB2
GO:0072413	signal transduction involved in mitotic cell cycle checkpoint	0.024	0.003	0.03	0.39	0.36	ATM/CDKN1A
GO:1902402	signal transduction involved in mitotic DNA damage checkpoint	0.024	0.003	0.03	0.39	0.36	ATM/CDKN1A
GO:1902403	signal transduction involved in mitotic DNA integrity checkpoint	0.024	0.003	0.03	0.39	0.36	ATM/CDKN1A
GO:0031346	positive regulation of cell projection organization	0.059	0.021	0.031	0.39	0.36	ALK/CNR1/ACTR2/DDX56/EPS8L2
GO:0046794	transport of virus	0.024	0.003	0.031	0.39	0.36	NUP88/TSG101
GO:0048545	response to steroid hormone	0.059	0.021	0.031	0.39	0.36	CDKN1A/CNGA3/PAM/PHB2/DDX54
GO:0030888	regulation of B cell proliferation	0.024	0.003	0.032	0.39	0.36	ATM/CDKN1A
GO:0034504	protein localization to nucleus	0.047	0.014	0.032	0.39	0.36	CCT6A/CDKN1A/NUP88/PHB2
GO:0098813	nuclear chromosome segregation	0.047	0.014	0.032	0.39	0.36	ATM/ACTR2/KIF2C/PHB2
GO:0140014	mitotic nuclear division	0.047	0.014	0.032	0.39	0.36	ATM/KIF2C/PHB2/SMPD3
GO:0035082	axoneme assembly	0.024	0.003	0.032	0.39	0.36	GAS8/CFAP46
GO:1904356	regulation of telomere maintenance via telomere lengthening	0.024	0.003	0.032	0.39	0.36	ATM/CCT6A
GO:0044839	cell cycle G2/M phase transition	0.047	0.014	0.033	0.39	0.36	ATM/CDKN1A/FOXN3/PPME1
GO:0031571	mitotic G1 DNA damage checkpoint	0.024	0.003	0.033	0.39	0.36	ATM/CDKN1A
GO:0044819	mitotic G1/S transition checkpoint	0.024	0.003	0.033	0.39	0.36	ATM/CDKN1A
GO:0031334	positive regulation of protein complex assembly	0.047	0.014	0.034	0.39	0.36	ATM/GRB2/ACTR2/MIEF2
GO:0016445	somatic diversification of immunoglobulins	0.024	0.003	0.034	0.39	0.36	HSPD1/IL27RA
GO:0044783	G1 DNA damage checkpoint	0.024	0.003	0.034	0.39	0.36	ATM/CDKN1A
GO:0060135	maternal process involved in female pregnancy	0.024	0.003	0.034	0.39	0.36	CNR1/PAM
GO:0031570	DNA integrity checkpoint	0.035	0.008	0.035	0.39	0.36	ATM/CDKN1A/FOXN3
GO:0032729	positive regulation of interferon-gamma production	0.024	0.003	0.035	0.39	0.36	HSPD1/IL27RA
GO:0051187	cofactor catabolic process	0.024	0.003	0.035	0.39	0.36	GPX3/NNT
GO:0051785	positive regulation of nuclear division	0.024	0.004	0.036	0.39	0.36	PHB2/SMPD3
GO:2000573	positive regulation of DNA biosynthetic process	0.024	0.004	0.037	0.39	0.36	ATM/CCT6A
GO:0022618	ribonucleoprotein complex assembly	0.047	0.015	0.038	0.39	0.36	ATM/RPLP0/SRSF1/EIF3K
GO:0031960	response to corticosteroid	0.035	0.009	0.038	0.39	0.36	CDKN1A/CNGA3/PAM
GO:0000280	nuclear division	0.059	0.022	0.038	0.39	0.36	ATM/ACTR2/KIF2C/PHB2/SMPD3
GO:0051170	import into nucleus	0.035	0.009	0.038	0.39	0.36	CDKN1A/NUP88/PHB2
GO:0003341	cilium movement	0.024	0.004	0.038	0.39	0.36	GAS8/CFAP46
GO:0007088	regulation of mitotic nuclear division	0.035	0.009	0.039	0.39	0.36	ATM/PHB2/SMPD3
GO:0010976	positive regulation of neuron projection development	0.047	0.015	0.039	0.39	0.36	ALK/CNR1/ACTR2/DDX56
GO:0071300	cellular response to retinoic acid	0.024	0.004	0.039	0.39	0.36	ATM/PHB2
GO:0007093	mitotic cell cycle checkpoint	0.035	0.009	0.04	0.39	0.36	ATM/CDKN1A/FOXN3
GO:0007018	microtubule-based movement	0.047	0.015	0.04	0.39	0.36	GAS8/ACTR2/KIF2C/CFAP46
GO:0007004	telomere maintenance via telomerase	0.024	0.004	0.041	0.39	0.36	ATM/CCT6A
GO:0031647	regulation of protein stability	0.047	0.015	0.041	0.39	0.36	CCT6A/CDKN1A/HSPD1/PHB2
GO:0001558	regulation of cell growth	0.059	0.022	0.041	0.39	0.36	CAMK2D/CDKN1A/TSG101/BAP1/FBLN5
GO:0002312	B cell activation involved in immune response	0.024	0.004	0.044	0.39	0.36	HSPD1/IL27RA
GO:0031100	animal organ regeneration	0.024	0.004	0.044	0.39	0.36	CDKN1A/UPF2
GO:0044766	multi-organism transport	0.024	0.004	0.044	0.39	0.36	NUP88/TSG101
GO:0072401	signal transduction involved in DNA integrity checkpoint	0.024	0.004	0.044	0.39	0.36	ATM/CDKN1A
GO:0072422	signal transduction involved in DNA damage checkpoint	0.024	0.004	0.044	0.39	0.36	ATM/CDKN1A
GO:1902579	multi-organism localization	0.024	0.004	0.044	0.39	0.36	NUP88/TSG101
GO:0071826	ribonucleoprotein complex subunit organization	0.047	0.016	0.044	0.39	0.36	ATM/RPLP0/SRSF1/EIF3K
GO:0001660	fever generation	0.012	0.001	0.045	0.39	0.36	CNR1
GO:0010918	positive regulation of mitochondrial membrane potential	0.012	0.001	0.045	0.39	0.36	NNT
GO:0018342	protein prenylation	0.012	0.001	0.045	0.39	0.36	FNTA
GO:0032464	positive regulation of protein homooligomerization	0.012	0.001	0.045	0.39	0.36	MIEF2
GO:0033483	gas homeostasis	0.012	0.001	0.045	0.39	0.36	NNT
GO:0035520	monoubiquitinated protein deubiquitination	0.012	0.001	0.045	0.39	0.36	BAP1
GO:0043084	penile erection	0.012	0.001	0.045	0.39	0.36	CNR1
GO:0046322	negative regulation of fatty acid oxidation	0.012	0.001	0.045	0.39	0.36	CNR1
GO:0051409	response to nitrosative stress	0.012	0.001	0.045	0.39	0.36	ATM
GO:0070314	G1 to G0 transition	0.012	0.001	0.045	0.39	0.36	SMPD3
GO:0090154	positive regulation of sphingolipid biosynthetic process	0.012	0.001	0.045	0.39	0.36	SMPD3
GO:0097354	prenylation	0.012	0.001	0.045	0.39	0.36	FNTA
GO:0098917	retrograde trans-synaptic signaling	0.012	0.001	0.045	0.39	0.36	CNR1
GO:0140052	cellular response to oxidised low-density lipoprotein particle stimulus	0.012	0.001	0.045	0.39	0.36	SMPD3
GO:1901725	regulation of histone deacetylase activity	0.012	0.001	0.045	0.39	0.36	CAMK2D
GO:1903405	protein localization to nuclear body	0.012	0.001	0.045	0.39	0.36	CCT6A
GO:1904526	regulation of microtubule binding	0.012	0.001	0.045	0.39	0.36	GAS8
GO:1904851	positive regulation of establishment of protein localization to telomere	0.012	0.001	0.045	0.39	0.36	CCT6A
GO:1904867	protein localization to Cajal body	0.012	0.001	0.045	0.39	0.36	CCT6A
GO:2000304	positive regulation of ceramide biosynthetic process	0.012	0.001	0.045	0.39	0.36	SMPD3
GO:2000317	negative regulation of T-helper 17 type immune response	0.012	0.001	0.045	0.39	0.36	IL27RA
GO:0072395	signal transduction involved in cell cycle checkpoint	0.024	0.004	0.045	0.39	0.36	ATM/CDKN1A
GO:1900006	positive regulation of dendrite development	0.024	0.004	0.045	0.39	0.36	ALK/ACTR2
GO:0006353	DNA-templated transcription, termination	0.024	0.004	0.046	0.39	0.36	ZNRD1/CPSF3
GO:0051052	regulation of DNA metabolic process	0.059	0.023	0.046	0.39	0.36	ATM/CCT6A/CDKN1A/IL27RA/ACTR2
GO:0044843	cell cycle G1/S phase transition	0.047	0.016	0.047	0.39	0.36	ATM/CDKN1A/MCM3/PHB2
GO:0090068	positive regulation of cell cycle process	0.047	0.016	0.047	0.39	0.36	ATM/CDKN1A/PHB2/SMPD3
GO:0006278	RNA-dependent DNA biosynthetic process	0.024	0.004	0.048	0.39	0.36	ATM/CCT6A
GO:0032481	positive regulation of type I interferon production	0.024	0.004	0.048	0.39	0.36	HSPD1/DDX41
GO:0090502	RNA phosphodiester bond hydrolysis, endonucleolytic	0.024	0.004	0.048	0.39	0.36	ENDOU/CPSF3
GO:0000727	double-strand break repair via break-induced replication	0.012	0.001	0.049	0.39	0.36	MCM3
GO:0002836	positive regulation of response to tumor cell	0.012	0.001	0.049	0.39	0.36	HSPD1
GO:0002839	positive regulation of immune response to tumor cell	0.012	0.001	0.049	0.39	0.36	HSPD1
GO:0015014	heparan sulfate proteoglycan biosynthetic process, polysaccharide chain biosynthetic process	0.012	0.001	0.049	0.39	0.36	NDST3
GO:0031652	positive regulation of heat generation	0.012	0.001	0.049	0.39	0.36	CNR1
GO:0045141	meiotic telomere clustering	0.012	0.001	0.049	0.39	0.36	ATM
GO:0060159	regulation of dopamine receptor signaling pathway	0.012	0.001	0.049	0.39	0.36	ALK
GO:0070106	interleukin-27-mediated signaling pathway	0.012	0.001	0.049	0.39	0.36	IL27RA
GO:0070203	regulation of establishment of protein localization to telomere	0.012	0.001	0.049	0.39	0.36	CCT6A
GO:0070757	interleukin-35-mediated signaling pathway	0.012	0.001	0.049	0.39	0.36	IL27RA
GO:0072683	T cell extravasation	0.012	0.001	0.049	0.39	0.36	IL27RA
GO:0090042	tubulin deacetylation	0.012	0.001	0.049	0.39	0.36	FNTA
GO:1901077	regulation of relaxation of muscle	0.012	0.001	0.049	0.39	0.36	CAMK2D
GO:1902805	positive regulation of synaptic vesicle transport	0.012	0.001	0.049	0.39	0.36	CNR1
GO:1904468	negative regulation of tumor necrosis factor secretion	0.012	0.001	0.049	0.39	0.36	IL27RA
GO:0090305	nucleic acid phosphodiester bond hydrolysis	0.047	0.016	0.049	0.39	0.36	ENDOU/ZNRD1/CPSF3/RNASE13
GO:0000271	polysaccharide biosynthetic process	0.024	0.004	0.049	0.39	0.36	NDST3/SMPD3
