# Supplementary material for: Somatic mutations and CRISPR/Cas9 library screening integrated analysis identifies cervical cancer drug‐resistant pathways
Source: Clin Transl Med. 2021 Dec 15;11(12):e632. doi: 10.1002/ctm2.632 (PMC8673421; doi:10.1002/ctm2.632)
Supplement: Supplementary file 8 — Supporting Information [file CTM2-11-e632-s006.xlsx]

## Sheet: Table S6
Table S6. Significantly enriched KEGG pathways in genes with high CRISPR screening resistant signal.
KEGG ID	Description	Gene ratio	Background ratio	p value	p.adjust	q value	Gene ID
hsa05223	Non-small cell lung cancer	0.075	0.008	0.00451991	0.275511	0.264975	ALK/CDKN1A/GRB2
hsa01524	Platinum drug resistance	0.075	0.009	0.0055145	0.275511	0.264975	ATM/CDKN1A/GSTA1
hsa05214	Glioma	0.075	0.009	0.00594629	0.275511	0.264975	CAMK2D/CDKN1A/GRB2
hsa04012	ErbB signaling pathway	0.075	0.011	0.00840638	0.292122	0.28095	CAMK2D/CDKN1A/GRB2
hsa04110	Cell cycle	0.075	0.015	0.0231224	0.510796	0.491262	ATM/CDKN1A/MCM3
hsa04068	FoxO signaling pathway	0.075	0.016	0.0266607	0.510796	0.491262	ATM/CDKN1A/GRB2
hsa00480	Glutathione metabolism	0.05	0.007	0.0321866	0.510796	0.491262	GPX3/GSTA1
hsa05213	Endometrial cancer	0.05	0.007	0.0332332	0.510796	0.491262	CDKN1A/GRB2
hsa04921	Oxytocin signaling pathway	0.075	0.019	0.0402194	0.510796	0.491262	CACNB4/CAMK2D/CDKN1A
hsa05211	Renal cell carcinoma	0.05	0.009	0.0455928	0.510796	0.491262	CDKN1A/GRB2
hsa04630	JAK-STAT signaling pathway	0.075	0.02	0.04562	0.510796	0.491262	CDKN1A/GRB2/IL27RA
