# Supplementary material for: Somatic mutations and CRISPR/Cas9 library screening integrated analysis identifies cervical cancer drug‐resistant pathways
Source: Clin Transl Med. 2021 Dec 15;11(12):e632. doi: 10.1002/ctm2.632 (PMC8673421; doi:10.1002/ctm2.632)
Supplement: Supplementary file 9 — Supporting Information [file CTM2-11-e632-s005.xlsx]

## Sheet: Table S7
Table S7. Critical genes with high screening resistant signal involved in drug-resistant processes.
Gene	Description	HeLa		SiHa		Enriched Pathway
		Cisplatin	Paclitaxel	Cisplatin	Paclitaxel
ATM	ATM serine/threonine kinase	■	■	■		Replicative senescence **
						Cellular response to ionizing radiation **
						FoxO signaling pathway *
						Cell cycle *
						Platinum drug resistance **
CAMK2D	Calcium/calmodulin dependent protein kinase II delta	■	■	■		Oxytocin signaling pathway *
						ErbB signaling pathway **
CDKN1A	Cyclin dependent kinase inhibitor 1A	■	■		■	JAK-STAT signaling pathway *
						Replicative senescence **
						Cellular response to ionizing radiation **
						Oxytocin signaling pathway *
						FoxO signaling pathway *
						Cell cycle *
						ErbB signaling pathway **
						Platinum drug resistance **
GRB2	Growth factor receptor bound protein 2	■		■	■	Cellular response to ionizing radiation **
						JAK-STAT signaling pathway *
						FoxO signaling pathway *
						ErbB signaling pathway **
GSTA1	Glutathione S-transferase alpha 1	■	■		■	Glutathione metabolism *
						Platinum drug resistance **
■ Rsistant in drug treatment ( p value < 0.05, log2 fold change > 0.58)
* p vlaue < 0.05
** p vlaue < 0.0
